# Supplementary material for: Lactate Activates AMPK Remodeling of the Cellular Metabolic Profile and Promotes the Proliferation and Differentiation of C2C12 Myoblasts
Source: Int J Mol Sci. 2022 Nov 13;23(22):13996. doi: 10.3390/ijms232213996 (PMC9694550; doi:10.3390/ijms232213996)
Supplement: Supplementary file 1 [file ijms-23-13996-s001.zip]

Archive with 1 entries (1 files):
- ijms-1983946-supplementary.pdf
